# Supplementary material for: PhageLeads: Rapid Assessment of Phage Therapeutic Suitability Using an Ensemble Machine Learning Approach
Source: Viruses. 2022 Feb 8;14(2):342. doi: 10.3390/v14020342 (PMC8879740; doi:10.3390/v14020342)
Supplement: Supplementary file 1 [file viruses-14-00342-s001.zip]

Archive with 2 entries (1 files):
- viruses-1578960-SI/
- viruses-1578960-SI/viruses-1578960 Supplementary_data.pdf
